# Supplementary material for: Automated smartphone-based system for measuring sperm viability, DNA fragmentation, and hyaluronic binding assay score
Source: PLoS One. 2019 Mar 13;14(3):e0212562. doi: 10.1371/journal.pone.0212562 (PMC6415876; doi:10.1371/journal.pone.0212562)
Supplement: S1 Table — Estimated consumable costs for manufacturing the optical attachment and the estimated costs associated with a single test. These estimations were calculated based on retail pricing of the materials. (XLSX) [file pone.0212562.s002.xlsx]

## Sheet: Sheet1
Material costs
Item	Costs (USD)
3D printed attachment
Lens	1
Polylactic acid filament	1.2
LED	0.09
Battery	0.6
Circuit components	0.7
Total	3.59
Assay-related costs per test
HBA	<7
Sperm viability test	<2
Halo sperm assay	<11
