# Supplementary material for: Automated smartphone-based system for measuring sperm viability, DNA fragmentation, and hyaluronic binding assay score
Source: PLoS One. 2019 Mar 13;14(3):e0212562. doi: 10.1371/journal.pone.0212562 (PMC6415876; doi:10.1371/journal.pone.0212562)
Supplement: S2 Table — (XLSX) [file pone.0212562.s003.xlsx]

## Sheet: Sheet1
	Concentration	Motility	HBA score
	Conventional	Conventional	Manual	App
Sample 1	11	59	86	73
Sample 2	12	29	72	60
Sample 3	9	35	85	100
Sample 4	55	37	92	100
Sample 5	35	50	88	86
Sample 6	21	58	87	80
Sample 7	11	43	82	100
Sample 8	18	7	48	68
Sample 9	70	49	70	65
Sample 10	59	59	95	75
Sample 11	54	30	90	68
Sample 12	19	12	43	71
Sample 13	116	32	92	65
Sample 14	31	55	50	46
Sample 15	24	32	63	38
Sample 16	47	37	83	81
Sample 17	5	6	0	0
Sample 18	12	5	0	0
Sample 19	2	0	0	0
Sample 20	9	23	89	91
Sample 21	9	13	0	18
Sample 22	308	9	28	28
Sample 23	5	18	69	63
Sample 24	408	53	34	39
Sample 25	7	67	0	0
Sample 26	142	75	43	43
Sample 27	68	61	96	91
Sample 28	28	44	0	0
Sample 29	23	3	43	36
Sample 30	28	35	7	0
Sample 31	NA	NA	94	95
