# Supplementary material for: Automated smartphone-based system for measuring sperm viability, DNA fragmentation, and hyaluronic binding assay score
Source: PLoS One. 2019 Mar 13;14(3):e0212562. doi: 10.1371/journal.pone.0212562 (PMC6415876; doi:10.1371/journal.pone.0212562)
Supplement: S3 Table — (XLSX) [file pone.0212562.s004.xlsx]

## Sheet: Sheet1
Sample ID	Conventional estimation	Smartphone estimation
#1	51	56
#2	51	42
#3	64	52
#4	80	82
#5	27	20
#6	67	55
#7	72	70
#8	60	67
#9	42	57
#10	63	55
#11	85	80
#12	87	75
#13	30	32
#14	98	92
#15	98	95
#16	51	60
#17	83	85
#18	76	75
#19	90	87
#20	87	85
#21	94	90
#22	13	20
#23	20	18
#24	34	30
#25	54	50
#26	5	3
#27	10	8
#28	50	52
#29	91	90
#30	57	47
#31	72	66
#32	84	80
#33	85	90
#34	62	56
#35	27	22
#36	67	75
#37	93	94
#38	82	90
#39	92	95
#40	90	91
#41	94	90
#42	10	5
#43	15	10
#44	18	24
#45	7	10
#46	81	82
#47	20	15
#48	20	22
#49	65	57
#50	46	42
#51	98	97
#52	97	97
#53	27	23
#54	45	44
#55	17	14
#56	22	22
#57	86	76
#58	62	60
#59	12	11
#60	87	88
#61	75	75
#62	32	35
#63	87	92
#64	93	84
#65	90	84
#66	89	88
#67	78	75
#68	90	90
#69	32	33
#70	60	59
#71	72	80
#72	31	31
#73	26	20
#74	47	40
#75	63	69
#76	74	69
#77	51	55
#78	44	44
#79	43	44
#80	8	8
#81	23	24
#82	85	92
#83	57	49
#84	10	14
#85	90	88
#86	70	65
#87	28	29
#88	90	83
#89	90	90
#90	90	92
#91	92	88
#92	75	69
#93	87	88
#94	30	31
#95	58	55
#96	69	74
#97	29	25
#98	30	34
#99	43	39
#100	65	65
#101	72	75
#102	57	55
