# Supplementary material for: Automated smartphone-based system for measuring sperm viability, DNA fragmentation, and hyaluronic binding assay score
Source: PLoS One. 2019 Mar 13;14(3):e0212562. doi: 10.1371/journal.pone.0212562 (PMC6415876; doi:10.1371/journal.pone.0212562)
Supplement: S4 Table — (XLSX) [file pone.0212562.s005.xlsx]

## Sheet: Sheet1
Sample ID	Conventional estimation	Phone-based manual estimation		Sample ID	Conventional estimation	Automated Application
#1	25	23		#1	19	22
#2	26	20		#2	13	15
#3	25	25		#3	20	23
#4	26	29		#4	15	13
#5	21	27		#5	17	15
#6	29	25		#6	18	19
#7	44	50		#7	21	20
#8	23	27		#8	20	21
#9	45	55		#9	21	19
#10	23	18		#10	16	13
#11	43	44		#11	16	18
#12	30	36		#12	17	13
#13	32	30		#13	18	19
#14	24	24		#14	12	20
#15	49	58		#15	17	14
#16	14	15		#16	32	39
#17	28	22		#17	22	9
#18	21	24		#18	21	13
#19	20	18		#19	32	18
#20	23	19		#20	16	15
				#21	20	15
				#22	14	13
				#23	17	12
				#24	18	29
				#25	18	24
				#26	19	20
